# Supplementary material for: GC-MS Fingerprinting Combined with Chemical Pattern-Recognition Analysis Reveals Novel Chemical Markers of the Medicinal Seahorse
Source: Molecules. 2023 Nov 28;28(23):7824. doi: 10.3390/molecules28237824 (PMC10708380; doi:10.3390/molecules28237824)
Supplement: Supplementary file 1 [file molecules-28-07824-s001.zip]

Archive with 1 entries (1 files):
- molecules-2664748-supplementary.pdf
